# Supplementary material for: Association between Plant-Based Dietary Patterns and Risk of Cardiovascular Disease: A Systematic Review and Meta-Analysis of Prospective Cohort Studies
Source: Nutrients. 2021 Nov 5;13(11):3952. doi: 10.3390/nu13113952 (PMC8624676; doi:10.3390/nu13113952)
Supplement: Supplementary file 1 [file nutrients-13-03952-s001.zip]

Archive with 1 entries (1 files):
- nutrients-1426914-supplementary.pdf
